# Supplementary material for: Health-related quality of life in primary hepatic cancer: a systematic review assessing the methodological properties of instruments and a meta-analysis comparing treatment strategies
Source: Qual Life Res. 2021 Jul 20;30(9):2429–66. doi: 10.1007/s11136-021-02810-8 (PMC8405513; doi:10.1007/s11136-021-02810-8)
Supplement: Supplementary file 3 — Supplementary file3 (XLSX 27 kb) [file 11136_2021_2810_MOESM3_ESM.xlsx]

## Sheet: Reporting
Nr.	Ref.	QoL tools used in study	QoL primary or secondary endpoint?	HRQoL statistical analysis described (methods section; yes/no)	prespecified analysis plan addressing common methodological problems (e.g. multiple testing, missing data)	raw HRQoL data reported? (yes/no)	individual patient data reported?	summary scores used?	timepoints of HRQoL assessment (methods section)	reported HRQoL (results section)	comment
Generic PROMs
Nottingham Health Profile
1	Bianchi 2003	SF-36 + NHP	primary	yes	no	no	no	Mean (95% CI) of Z-scores, measured on SD of control population, corrected for age and sex	baseline	baseline
SF-36
1	Bianchi 2003	SF-36 + NHP	primary	yes	no	no	no	Mean (95% CI) of Z-scores, measured on SD of control population, corrected for age and sex	baseline	baseline
2	Chang-Chien 2014	SF-36 + FACT-Hep + EORTC QLQ-C30	primary	no	unclear	no	no	unclear	baseline, month 6, year 1 and 2	year 2	Abstract only
3	Chiu 2018	SF-36 + FACT-Hep	primary	yes	yes	yes	no	Mean, SD.	baseline, month 3 and 6	baseline, month 3 and 6
4	Darwish Murad 2013	SF-36 + ED-5D + NIDDK-QA	primary	yes	no	yes	no	Mean, SD.	baseline	baseline
5	Hamdy 2013	SF-36	primary	yes	no	yes	no	Median and 1st-3rd IQ. Aggregate scores were compiled as a percentage of total points possible, using the RAND scoring table (Ware and Sherboume, 1992). Correlation of HRQoL with clinical factors.	baseline and one month after intervention	baseline and one month after intervention
6	He 2018	SF-36	primary	yes	no	yes	no	Mean, SD.	month 6 and year 3	month 6 and year 3
7	Kensinger 2016	SF-36	primary	yes	no	yes (only graphical)	no	Mean, SD. Four separate multivariable linear mixed-effects models were used to evaluate the association between HCC and exception point status and time on the values and temporal trajectory of four PRO scores.	before transplant (at evaluation and while on the waiting list) and at targeted post-transplant time points (1, 3, 6 months, and annually)	before transplant (at evaluation and while on the waiting list) and at targeted post-transplant time points (1, 3, 6 months, and annually)	MIC: Norman GR et al. Med Care. 2003;41:582–592.
8	Kondo 2007	SF-36	primary	yes	no	yes (only graphical)	no	Mean, SD.	not reported	not reported
9	Lei 2016	SF-36	primary	yes	no	yes	no	Mean, SD.	baseline	baseline
10	Mise 2014	SF-36	primary	yes	no	yes (only graphical)	no	Mean	baseline and every 3 months up to one year	baseline, 3, 6, 9, 12 months
11	Nugent 2017	SF-36	secondary	no	unclear	no	no	unclear	baseline, 2 weeks post treatment, every 3 months therafter	none	Abstract only
12	Palmieri 2015	SF-36	primary	no	no	yes	no	Mean, SD.	baseline, every 3 weeks	baseline
13	Shomura 2016	SF-36	primary	yes	yes	yes	no	Median	3-monthly	3, 6, 9, 12 months before death
14	Treiber 2007	SF-36	primary	yes	no	yes (baseline, 3 month F/U only graphical)	no	Mean, SD. Median (IQR).	baseline + 3 months, minimum follow-up of 6 months (or until death)	baseline (Mean, SD); physical and mental well-being at baseline and 3 months (graphical only with median, IQR)
15	Wible 2010	SF-36	primary	yes	yes	yes	no	Baseline: Mean, SD. @4months: mean; @8, 12 months rate of change in mental health scores	baseline, month 4, 8 and 12	baseline, 4 months
16	Xie 2015	SF-36	primary	yes	no	yes (only graphical)	no	Mean	at diagnosis, month 1, 3, 6, 12 and 24 after intervention	at diagnosis, month 1, 3, 6, 12 and 24 after intervention
17	Xing 2015	SF-36	primary	yes	no	yes (only graphical)	no	Mean	baseline pretherapy, posttherapy and 6 months	baseline, 3, 6, 12 months	Some mean values reported in text
18	Xing 2018	SF-36	primary	yes	no	yes (only graphical)	no	Mean	baseline, month 1,3 and 6	baseline, month 1, 3 and 6
WHO-BREF
1	Eltawil 2012	WHOQoL-BREF	primary	yes	no	yes/no (see "summary scores")	no	Raw scores were scaled in a positive direction (i.e. higher scores denote higher QOL) then data were transformed in scores on a 0–100 scales using validated conversion (Harper A, Orley J., 1996, WHO)	at time of diagnosis and then before every TACE (= every 3-4 months)	at time of diagnosis and then before every TACE (= every 3-4 months)	"Questionnaires which contained more than 20% of missing data were discarded as recommended by instruction provided in the manual of WHOQOL-BREF." "There were no statistically significant temporal trends for any of the four health domain QOL measures."
2	Lee 2007	WHOQoL-BREF + EORTC QLQ-C30	primary	no	no	yes	no	Mean, SD.	baseline	baseline
3	Otegbayo 2005	WHOQoL-BREF	primary	no	no	no	no	unclear	baseline	none
Cancer-specific PROMs
EORTC QLQ-C30
1	Barbare 2009	EORTC QLQ-C30	secondary	no	no	no	no	Median time until definitive global health score deterioration defined as "defined as the time interval between randomisation and the first occurrence of aP5 point decrease in QLQ-C30 score without a P5 point improvement in QoL score or any further available QoL data"	baseline, every 4 weeks for 2 years or until treatment was stopped and then every12 weeks until death	none reported
2	Becker 2007	EORTC QLQ-C30	secondary	no	no	no	no	no	baseline, at month 1, 3 and 6, and every 6 months thereafter	none reported	"We did not observe significant differences of any of the 15 subdomains at any time".
3	Boulin 2014	EORTC QLQ-C30	secondary	yes	no	no	no	mean differences and 95%CI and number of patients with "deterioration" (defined as a ≥5-point decrease/increase in scores)	baseline and at day 15, 30, 60	baseline vs. 60 days
4	Brans 2002	EORTC QLQ-C30	primary	yes	no	yes	no	no	baseline, 1 and 3 months	baseline, 1 and 3 months
5	Chang-Chien 2014	EORTC QLQ-C30 +SF-36 + FACT-Hep	primary	no	unclear	no	no	unclear	baseline, month 6, year 1 and 2	year 2	Abstract only
6	Chay 2017	EORTC QLQ-C30 + FACT-Hep	secondary	no	no	yes	no	Mean, Mean difference + SD	baseline, during treatment	baseline, during treatment	QoL assessed during treatement was pooled due to low response rates
7	Chen 2014	EORTC QLQ-C30	secondary	yes	no	yes	no	Mean, SD.	baseline, 3 days after intervention	baseline, 3 days after intervention
8	Chie 2012	EORTC QLQ-C30 + EORTC QLQ-HCC18	primary	yes	yes	yes	no	Psychometric properties of HCC-18 reported. Mean Baseline Scores and Standard Deviation for Scales and Items in the QLQ-HCC18 for Different Clinical Groups	Group A at 12-15 weeks and groups B and C at 4-6 weeks after treatment. Patients in group D at any time during treatment and 7-10 days after the first assessment. Patients in group E s once at any time point and then a retest reliability study 1 week later.	baseline	only correlations for QLQ-C30
9	Chie 2017	EORTC QLQ-C30 + EORTC QLQ-HCC18	primary	yes	no	yes	no	Mean	before and after treatment	baseline
10	Chow 2002	EORTC QLQ-C30	secondary	no	no	no	no	no	baseline, every month until death (mean: 2,1-2,7 months)	none reported	There was no appreciable difference in global QoL scores across the 3 treatment regimens
11	Chow 2011	EORTC QLQ-C30	secondary	yes	no	no	no	Graphical plots were used to explore the pattern of QOL changes over time. As QOL was assessed in each patient over several time points, the corresponding comparison between treatment groups was made using a linear model	baseline, every month for 1 year, then every 3 months	baseline up to 1 year	graphical plot only
12	Dimitroulopoulos 2002	EORTC QLQ-C30	secondary	no	no	no	no	no	monthly (mean: 31 vs. 16 weeks)	none reported	Although the evaluation of quality of life is very difficult and the number ofthe study patients is small, 9 out of 15 (60%) ofthem from the sandostatin group and 3 out of 13 (23.07%) from the control group reported an overall improvement in weil being
13	Dimitroulopoulos 2007	EORTC QLQ-C30	secondary	yes	no	no	no	Analysis of variance for repeated measurements (MANOVA) was used to evaluate changes in the quality of life score during follow-up	baseline and monthly follow-up for 3 years	baseline and monthly for 1 year	Graphical plot. "Moreover, patients that had received octreotide presented significantly higher values of the QLQ-C30 score as compared to patients from the control group and SSTR-negative group..."
14	Dumoulin 2003	EORTC QLQ-C30	secondary	yes	no	yes/no (see "summary scores")	no	Mean quality of life scores. SD omitted.Data were transformed to a linear scale ranging from 0% to 100% as described by Janda M, et al. Cancer 2000;89:1322-8.	patients were seen at least 4 and 8 weeks after intervention and bimonthly thereafter	baseline, 1, 2, 4, 6, 8, 10, 12 months	"Analysis...showed that quality of life was preserved for most patients"
15	Fan 2013	EORTC QLQ-C30 + EORTC QLQ-HCC18	primary	yes	no	no	no	Mean, SD. Correlations.	baseline	none reported
16	Guiu 2018	EORTC QLQ-C30	secondary	yes	no	yes	no	Mean changes + SD	baseline, days 15, 35 und 49	baseline, day 49
17	Hartrumpf 2018	EORTC QLQ-C30 + EORTC QLQ-HCC18	primary	yes	no	yes (graphical and changes)	no	Mean changes + SD	before and 2 weeks after TACE for 4 cycles	before each TACE
18	Heits 2015	EORTC QLQ-C30	primary	yes	no	yes (only graphical)	no	Mean, SD.Correlation with social-demographic and allocation-related parameters.	3, 6 and 12 months after LTx, and also every 12 months for those patients who had uneventful course.	<53 months, 53-<114 months, ≥114 months only for functioning scores. Only graphical representation.
19	Hinrichs 2017	EORTC QLQ-C30 + EORTC QLQ-HCC18	primary	yes	no	yes	no	Mean + SD and changes	before and 2 weeks after TACE	before and 2 weeks after TACE
20	Hoffmann 2008	EORTC QLQ-C30 + EORTC QLQ-HCC18	secondary	yes	no	no	no	no	baseline, 4 weeks after each TACE, at the end of study (day of LTx) or at progression of tumor	none reported
21	Hsu 2012	EORTC QLQ-C30	secondary	yes	no	yes	no	Mean, SD. Spearman’s rank correlation coefficients of Global Quality of Life and Global Functional Status with disease variables, biochemical indicators and nutritional scores	baseline	baseline
22	Jie 2016	EORTC QLQ-C30	primary	no	no	yes	no	Mean, SD.	baseline + at discharge	discharge (exact time from baseline unclear)
23	Johnson 2013	EORTC QLQ-C30	secondary	yes	no	yes	no	Mean, SD. Median, range.	baseline, at every 6-week clinic visit, and at the end-of-treatment visit	Change in point score at week 12 from baseline
24	Kirchhoff 2006	EORTC QLQ-C30	secondary	yes	no	no	no	no	pre-intervention, after 3 therapy cycles	none reported	"The global health status mea+L51:L56sured according to the EORTC QLQ-30 did not differ prior to the intervention." "Quality of life was assessed in only 40 of the 70 patients due to incomplete questionnaires"
25	Kudo 2018	EORTC QLQ-C30 + EORTC QLQ-HCC18	secondary	no	no	no	no	unclear	baseline + day 1 of each cycle and 30 days after last dose	none reported
26	Lee 2007	WHOQOL-BREF + EORTC QLQ-C30	primary	no	no	yes	no	Mean, SD.	baseline	baseline
27	Li 2013	EORTC QLQ-C30	unclear	yes	no	yes	no	Mean, SD + correlation with biochemical and clinical markers	baseline	baseline
28	Li 2017	EORTC QLQ-C30 + EORTC QLQ-HCC18	primary	yes	no	yes	no	Mean, SD. "To calculate C30 index-score, individual functioning scale was subtracted by 100... These 6 subtracted scores were subsequently summed with the 9 symptom/problem scales, and then divided by 15 (the total number of QLQ-C30 scales)."	baseline, follow-up regime not reported	baseline	"Only patients with complete HRQOL data were included in statistical analysis."
29	Meier 2015	EORTC QLQ-C30, EORTC QLQ-HCC18	primary	yes	no	yes	no	Mean, SD. Median, range.	baseline	baseline
30	Meyer 2013	EORTC QLQ-C30 + EORTC QLQ-HCC18	secondary	no	no	no	no	Mean difference adjusted for baseline score; 99% CI	at baseline, 72 h pre-randomisation, 2–4 weeks after treatment completion and at the 3 and 6 month	baseline, 2–4 weeks after treatment	None of the scores showed any significant difference between the arms
31	Mihalache 2010	EORTC QLQ-C30	primary	yes	no	yes (only graphical mean for QoL global scores)	no	Mean.	baseline, 1 month after treatment, then every 3 months	baseline, 1, 3, 6, 9, 12, 15 months (but only graphical mean for QoL global scores)
32	Mikoshiba 2012	EORTC QLQ-C30 + EORTC QLQ-HCC18 + FACT-Hep	primary	yes	no	yes	no	Mean, SD.	baseline	baseline	validation paper
33	Mikoshiba 2013	EORTC QLQ-C30 + EORTC QLQ-HCC18	secondary	yes	no	yes	no	Mean, SD.	1 year after treatment	baseline (1 year after treatment)
34	Ortner 2003	EORTC QLQ-C30	secondary	no	no	yes	no	Mean, SD.	baseline, 14 days, 3 months, and 6 months after the index intervention. Thereafter, the survivors were followed up at 6-month intervals.	baseline, "after treatment" (uncleare what timepoint)
35	Sternby Eilard 2018	EORTC QLQ-C30 + EORTC QLQ-HCC18	primary	yes	no	yes (only graphical)	no	mean (standard deviation, SD), number (per cent) or median with interquartile range	baseline	baseline
36	Vilgrain 2017	EORTC QLQ-C30 + EORTC QLQ-HCC18	primary	yes	no	yes (only graphical)	no	mean, range	baseline, month 1, then every 3 months	baseline, month 3, 6, 9 and 12
37	Wang 2018	EORTC QLQ-C30	secondary	yes	no	yes (only graphical)	no	Mean, SD	baseline and 1 month after the cycle	baseline and 1 month after the cycle
38	Yang 2016	EORTC QLQ-C30	secondary	no	no	yes	no	Mean, SD.	baseline before procedure and 4 weeks after procedure	baseline before procedure and 4 weeks after procedure
39	Yau 2015	EORTC QLQ-C30 + EORTC QLQ-HCC18	secondary	no	no	no	no	no	baseline + 4 weekly until end of treatment (mean 5.2 and 6.4 months)	none reported
40	Ye 2016	EORTC QLQ-C30 + QOL-LC	primary	yes	no	yes	no	Mean, SD.	baseline + day 8 after treatment	baseline + day 8 after treatment
41	Zhu 2014	EORTC QLQ-C30	secondary	no	no	no	no	no	baseline + 4-weekly for 2 years	none reported
FACT-G (only)
1	Poon 2001	FACT-G	primary	yes	no	yes	no	Mean, SD.	baseline, 3, 6, 9, 12, 18, 14 months	baseline, 3, 6, 9, 12, 18, 24 months
2	Poon 2004	FACT-G	secondary	yes	no	yes	no	Median (IQR)	baseline, every 3 months for 1 year	baseline, 3, 6, 9 and 12 months	only FACT-G total score
3	Wang 2007	FACT-G	primary	yes	no	yes	no	Median (IQR)	at baseline before treatment and at 3 months after first TACE (mean follow-up: 5 months (1-13)	baseline, after treatment
Cancer-type specific PROMs
EORTC QLQ-HCC18
1	Blazeby 2004	EORTC QLQ-HCC18	primary	no	no	no	no	unclear	unclear	none reported	Development study
2	Chie 2012	EORTC QLQ-C30 + EORTC QLQ-HCC18	primary	yes	yes	yes	no	Psychometric properties of HCC-18 reported. Mean Baseline Scores and Standard Deviation for Scales and Items in the QLQ-HCC18 for Different Clinical Groups	Group A at 12-15 weeks and groups B and C at 4-6 weeks after treatment. Patients in group D at any time during treatment and 7-10 days afterthe first assessment. Patients in group E s once at any time point and then a retest reliability study 1 week later.	baseline
3	Chie 2017	EORTC QLQ-C30 + EORTC QLQ-HCC18	primary	yes	no	yes	no	Mean	before and after treatment	baseline
4	Fan 2013	EORTC QLQ-C30 + EORTC QLQ-HCC18	primary	yes	no	no	no	Mean, SD. Correlations.	baseline	none reported
5	Hartrumpf 2018	EORTC QLQ-C30 + EORTC QLQ-HCC18	primary	yes	no	yes (graphical and changes)	no	Mean changes + SD	before and 2 weeks after TACE for 4 cycles	before each TACE
6	Hinrichs 2017	EORTC QLQ-C30 + EORTC QLQ-HCC18	primary	yes	no	yes	no	Mean + SD and changes	before and 2 weeks after TACE	before and 2 weeks after TACE
7	Hoffmann 2008	EORTC QLQ-C30 + EORTC QLQ-HCC18	secondary	yes	no	no	no	no	baseline, 4 weeks after each TACE, at the end of study (day of LTx) or at progression of tumor	none reported
8	Kudo 2018	EORTC QLQ-C30 + EORTC QLQ-HCC18	secondary	no	no	no	no	unclear	baseline + day 1 of each cycle and 30 days after last dose	none reported
9	Li 2017	EORTC QLQ-C30 + EORTC QLQ-HCC18	primary	yes	no	yes	no	Mean, SD. "To calculate C30 index-score, individual functioning scale was subtracted by 100... These 6 subtracted scores were subsequently summed with the 9 symptom/problem scales, and then divided by 15 (the total number of QLQ-C30 scales)."	baseline, follow-up regime not reported	baseline	"Only patients with complete HRQOL data were included in statistical analysis."
10	Meier 2015	EORTC QLQ-C30 + EORTC QLQ-HCC18	primary	yes	no	yes	no	Mean, SD. Median, range.	baseline	baseline
11	Meyer 2013	EORTC QLQ-C30 + EORTC QLQ-HCC18	secondary	no	no	no	no	Mean difference adjusted for baseline score; 99% CI	at baseline, 72 h pre-randomisation, 2–4 weeks after treatment completion and at the 3 and 6 month	baseline, 2–4 weeks after treatment	None of the scores showed any significant difference between the arms
12	Mikoshiba 2012	EORTC QLQ-C30 + EORTC QLQ-HCC18 + FACT-Hep	primary	yes	no	yes	no	Mean, SD.	baseline	baseline	validation paper
13	Mikoshiba 2013	EORTC QLQ-C30 + EORTC QLQ-HCC18	secondary	yes	no	yes	no	Mean, SD.	1 year after treatment	baseline (1 year after treatment)
14	Sternby Eilard 2018	EORTC QLQ-C30 + EORTC QLQ-HCC18	primary	yes	no	yes (only graphical)	no	mean (standard deviation, SD), number (per cent) or median with interquartile range	baseline	baseline
15	Vilgrain 2017	EORTC QLQ-C30 + EORTC QLQ-HCC18	secondary	yes	no	yes (only graphical)	no	Mean, range	baseline, month 1, then every 3 months	baseline, month 3, 6, 9 and 12
16	Yang 2015	EORTC QLQ-HCC18	primary	yes	no	yes	no	Mean, SD, mean change + SD.	baseline, after treatment	baseline, after treatment
17	Yau 2015	EORTC QLQ-C30 + EORTC QLQ-HCC18	secondary	no	no	no	no	no	baseline + 4 weekly until end of treatment (mean 5.2 and 6.4 months)	none reported
FACT-Hep (includes FACT-G questions)
1	Bruix 2017	FACT-Hep + EQ-5D	secondary	yes	no	no	no	no	every 6 weeks during the first 8 cycles, then every 12 weeks	it is only reported that there was not significant difference between the two groups
2	Brunocilla 2013	FACT-Hep	primary	yes	no	no	no	To evaluate the intraindividual variationswe used the Wilcoxon matched-pairs signed rank test. To facilitate comparisons across scales, all scores were transformed to 0–100 metric units, using a linear transformation.	baseline, 1 week, 1 month, 2 months	baseline, 1 week, 1 month, 2 months
3	Cebon 2006	FACT-Hep + Patient DATA Form	secondary	yes	no	no	no	We used Wilcoxon’s rank-sum tests for paired data to compare baseline and 1-month scores for each domain.	baseline, 1 month (for QoL)	baseline, 1 month	"There were no significant changes in the FACT-Hep between baseline and 1 month".
4	Chang-Chien 2014	SF-36 + FACT-Hep + EORTC QLQ-C30	primary	no	unclear	no	no	unclear	baseline, month 6, year 1 and 2	year 2	Abstract only
5	Chay 2017	EORTC QLQ-C30 + FACT-Hep	secondary	no	no	yes	no	Mean, Mean difference + SD	baseline, during treatment	baseline, during treatment	QoL assessed during treatement was pooled due to low response rates
6	Cheng 2009	FACT-Hep + FHSI-8	unclear	no	no	no	no	no	baseline, week 12	baseline
7	Chiu 2018	SF-36 + FACT-Hep	primary	yes	yes	yes	no	Mean, SD.	baseline, month 3 and 6	baseline, month 3 and 6
8	Dollinger 2010	FACT-Hep	secondary	no	no	no	no	no	QoL was measured every 3 months	none reported	There was no difference between groups in any of the questionnaire’s subdomains at any time point
9	Gmur 2018	FACT-Hep	primary	yes	no	no	no	report of correlations	baseline, then every 3 months	baseline
10	Huang 2014	FACT-Hep	primary	yes	no	yes	no	Mean, SD (in supplement) Univariable and multivariable logistic regression analyses to identify predictors of HRQoL.	HRQL was assessed at baseline, and at 3, 6, 12, 24 and 36 months after treatment.	HRQL was assessed at baseline, and at 3, 6, 12, 24 and 36months after treatment.
11	Koeberle 2016	FACT-Hep	secondary	yes	no	yes (only graphical)	no	Mean, SD.	Within 2 weeks of study entry and every 2 weeks until week 12	Within 2 weeks of study entry and every 2 weeks until week 12	only Symptom-related 18-item subscale (FACT-HS)
12	Kolligs 2015	FACT-Hep	primary	no	no	yes (only graphical)	no	Median	at baseline and at 6-weekly followups	at baseline, week 1, 6, 12	10 patients with missing baseline data were excluded
13	Liu 2012	FACT-Hep	secondary	yes	no	yes	no	Mean, SD.	baseline, 3, 6, 9, 12 months	baseline, 3, 6, 9, 12 months
14	Mikoshiba 2012	EORTC QLQ-C30 + EORTC QLQ-HCC18 + FACT-Hep	primary	yes	no	yes	no	Mean, SD.	baseline	baseline	validation paper
15	Nowak 2008	FACT-Hep + Patient DATA Form	secondary	yes	no	yes	no	Mean, SD. Domain and total scores were linearly transformed to a score from 0 (worst HRQL) to 100 (best HRQL) to ease interpretation and comparisons	baseline, monthly for 1 year	baseline
16	Qiao 2012	FACT-Hep	primary	yes	no	yes	no	Mean, SD.	baseline	baseline
17	Ryu 2010	FACT-Hep	primary	yes	no	yes	no	Mean, SD.	baseline	baseline
18	Salem 2013	FACT-Hep	primary	yes	partial	yes	no	Mean, SD.	pre-intervention, after 2 and 4 weeks	pre-intervention, after 4 weeks
19	Somjaivong 2011	FACT-Hep	primary	yes	no	yes	no	Mean	baseline	baseline
20	Steel 2004	FACT-Hep	primary	yes	yes	yes	no	Mean, SD.	baseline, month 3, 6 and 1 year	baseline, month 3, 6
21	Steel 2005 (1)	FACT-Hep	secondary	yes	no	yes	no	Mean, SD.	baseline	baseline
22	Steel 2005 (2)	FACT-Hep	primary	yes	no	yes (graphically and mean)	no	Mean.	baseline prior to treatment, 3 and 6 months after diagnosis	baseline prior to treatment, 3 and 6 months after diagnosis
23	Steel 2007	FACT-Hep	primary	yes	no	yes	no	Mean, SD. Median, interquartiles, outliers (graphical)	baseline	baseline
24	Steel 2014	FACT-Hep	secondary	yes	no	no	no	no	baseline	none reported
25	Toro 2012	FACT-Hep	primary	yes	no	yes	no	Mean, SD.	before treatment, month 3, 6, 12 and 24	before treatment, month 3, 6, 12 and 24
26	Wang 2012	FACT-Hep + MDASI	primary	yes	no	yes	no	Mean, SD., correlations with symptom severity	baseline	baseline
27	Woradet 2015	FACT-Hep	primary	yes	no	yes	no	Mean, SD.	baseline, month 1 and 2	baseline, month 1 and 2
28	Yen 2009	FACT-Hep	secondary	no	no	no	no	no	baseline and at the end of each 21-day course of therapy	none reported
29	Zhang 2015	FACT-Hep	primary	no	no	yes (only graphical)	no	Mean total scores and 95% CI	baseline, month 1 and 2	month 1 and 2
30	Zheng 2013	FACT-Hep	primary	yes	no	yes	no	Mean, SD.	baseline (diagnosis), month 1, 3, 6 and 9	baseline (diagnosis), month 1, 3, 6 and 9
NIDDK-QA
1	Darwish Murad 2013	EQ-5D + SF-36 + NIDDK-QA	primary	yes	no	partly	no	Mean, SD.	baseline	baseline
QOL-LC
1	Li 2007	QOL-LC	secondary	no	no	yes	no	Mean, SD.	baseline, 3, 12 months	baseline, 3, 12 months
2	Tian 2010	QOL-LC	primary	no	no	yes	no	Mean, SD.	before treatment, end of every month until the end of observation time (mean survival: intervention group = 8.9 months)	before and after treatment (unclear what month)
3	Wan 2010	QOL-LC	primary	yes	no	yes	no	Mean, SD.	baseline	before, after treatment
4	Ye 2016	EORTC QLQ-C30 + QOL-LC	primary	yes	no	yes	no	Mean, SD.	baseline + day 8 after treatment	baseline + day 8 after treatment
Utility based PROM
EQ-5D
1	Abou-Alfa	EQ-5D	secondary	no	no	no	no	no information	unclear	none reported	study protocol reports that QoL was assessed
2	Bruix 2017	FACT-Hep + EQ-5D	secondary	yes	no	no	no	An analysis-of-covariance model was used to compare the time-adjusted area under the curve (AUC) between groups with covariates for baseline scores and stratification factors. The least-squares mean (LSM) with 95% CI was estimated for each treatment group and for the diff erence between groups	not reported	none reported
3	Cheng 2013	EQ-5D	secondary	no	no	no	no	no information	baseline, day 1 of each 4 week treatment cycle	none reported	study protocol reports that QoL was assessed
4	Chow 2014	EQ-5D	secondary	yes	no	no	no	A graphical plot was used to explore the pattern of HRQoL over time. To reduce the influence of extreme values in the graphical plot, locally weighted regression was used for smoothing EQ-5D index]. A Mixed-effect model for repeated-measures data was also performed for EQ-5D index.	baseline, 2 weeks post-radioembolization, 4-weekly therafter (median follow-up: 10.9 months)	baseline to 1 year	graphical plot
5	Zhu 2015	FHSI-8 + EQ-5D	secondary	yes	no	yes	no	Mean, SD.	baseline, day 43, 141, 225 and end of treatment (up to 34 months)	baseline, cycles 4, 10, 16, end of treatment	only EQ-5D and FHSI-8 reported
